# Supplementary material for: Efficacy of Pirtobrutinib Monotherapy in Treatment-Naïve Chronic Lymphocytic Leukemia: A Bayesian Network Meta-Analysis of Randomized Controlled Trials
Source: Cancers (Basel). 2026 Feb 18;18(4):660. doi: 10.3390/cancers18040660 (PMC12939900; doi:10.3390/cancers18040660)
Supplement: Supplementary file 1 [file cancers-18-00660-s001.zip]

Archive with 1 entries (1 files):
- cancers-4111755-supplementary.pdf
